# Supplementary material for: Systematic Evaluation of How Indicators of Inequity and Disadvantage Are Measured and Reported in Population Health Evidence Syntheses
Source: Int J Environ Res Public Health. 2025 May 29;22(6):851. doi: 10.3390/ijerph22060851 (PMC12192879; doi:10.3390/ijerph22060851)
Supplement: Supplementary file 1 [file ijerph-22-00851-s001.zip]

Archive with 8 entries (8 files):
- Suppl file S1 - PRISMA checklist.pdf
- Suppl file S2 - Exclusion reasons.pdf
- Suppl file S3 - Data extraction fields.pdf
- Suppl file S4 - Summary of analysis.pdf
- Suppl file S5 - Included studies.pdf
- Suppl file S6 - Excluded reviews.pdf
- Suppl file S7 - Distribution by wider determinant categories.pdf
- Suppl file S8 - Breakdown of equity indicators (Place, SES).pdf
